# Supplementary material for: Addressing Mild Cognitive Impairment and Boosting Wellness for the Elderly through Personalized Remote Monitoring
Source: Healthcare (Basel). 2022 Jun 29;10(7):1214. doi: 10.3390/healthcare10071214 (PMC9325232; doi:10.3390/healthcare10071214)
Supplement: Supplementary file 1 [file healthcare-10-01214-s001.zip]

Archive with 3 entries (3 files):
- Supplementary Section S1_healthcare-1735395.pdf
- Supplementary Section S2_healthcare-1735395.pdf
- Supplementary Section S3-healthcare-1735395.pdf
